# Supplementary material for: Acanthamoeba polyphaga-Enhanced Growth of Mycobacterium smegmatis
Source: PLoS One. 2012 Jan 11;7(1):e29833. doi: 10.1371/journal.pone.0029833 (PMC3256201; doi:10.1371/journal.pone.0029833)
Supplement: Table S1 — The M. smegmatis strain used in 46 published studies on M. smegmatis – macrophage/amoeba interactions. (XLS) [file pone.0029833.s001.xls]

## Sheet: Feuil1
References	Strains
Macrophage interactions
Wolschendorf F et al., Proc Natl Acad Sci U S A. 2011	M. smegmatis SMR5 (mc2 155 derivative)
Sonawane A et al., Cell Microbiol. 2011	M. smegmatis mc2 155 (ATCC700084)
Jena P et al., Peptides, 2011	M. smegmatis mc2 155 (ATCC700084)
Kim S Y et al., Med Microbiol Immunol. 2011	M. smegmatis mc2 155 (ATCC700084)
Song H et al., Mol Microbiol. 2011	M. smegmatis mc2 155 (ATCC700084)
Bohsal A et al., BMC Microbiol. 2010	M. smegmatis mc2 155 (ATCC700084)
Ahmed N et al., J Gen Virol. 2010	M. smegmatis mc2 155 (ATCC700084)
Anand et al., Plos One. 2010	M. smegmatis mc2 155 (ATCC700084)
Chaurasiya SK and Srivastava KK., BMC Microbiol. 2009	M. smegmatis mc2 155 (ATCC700084)
Mukhrejee P et al., Mol Microbiol. 2009	M. smegmatis mc2 155 (ATCC700084)
Fabrino DL et al., Microbes Infect. 2009	M. smegmatis mc2 155 (ATCC700084)
Chacon O et al., Microbiology. 2009	M. smegmatis mc2 155 (ATCC700084)
Jun-ming LI et al., Chin Med J. 2008	M. smegmatis mc2 155 (ATCC700084)
Jordao L et al., Microbes Infect. 2008	M. smegmatis mc2 155 (ATCC700084)
Deghmane AE et al., Journal of Cell science. 2007	M. smegmatis mc2 155 (ATCC700084)
Garg S et al., J Biol Chem. 2006	M. smegmatis mc2 155 (ATCC700084)
Kalamidas SA et al., J Cell Sci. 2006	M. smegmatis mc2 155 (ATCC700084)
Swords WE et al., Microb Pathog. 2006	M. smegmatis LR222 (laboratory strain)
Martino A et al., J Clin Immunol. 2005	M. smegmatis mc2 155 (ATCC700084)
Branger J et al., Clin Immunol. 2005	M. smegmatis ATCC 14468
Wanger D et al., J Immunol. 2005	M. smegmatis mc2 155 (ATCC700084)
Walburger A et al., Science. 2004	M. smegmatis mc2 155 (ATCC700084)
Douglas T et al., J Bacteriol. 2004	M. smegmatis mc2 155 (ATCC700084)
El-Etr SH et al., Infect Immun. 2004	M. smegmatis mc2 155 (ATCC700084)
Yadav M et al., J Immunol. 2004	M. smegmatis mc2 155 (ATCC700084)
Auricchio G et al., Cell Microbiol. 2003	M. smegmatis mc2 155 (ATCC700084)
Venkatesh J et al., J Biol Chem. 2003	M. smegmatis mc2 155 (ATCC700084)
Hostetter J et al., Comp Immunol Microbiol Infect Dis. 2003	M. smegmatis ATCC 607
Master SS et al., Microbiology. 2002	M. smegmatis mc2 155 (ATCC700084)
Etienne G et al ., Microbiology. 2002	M. smegmatis mc2 155 (ATCC700084)
Broxmeyer L et al., J Infect Dis. 2002	M. smegmatis mc2 155 (ATCC700084)
Roach DR et al., J Immunol. 2002	M. smegmatis mc2 155 (ATCC700084)
Miller BH and Shinnick., BMC Microbiol. 2001	M. smegmatis LR222 (laboratory strain)
El-Etr SH et al., Infect Immun. 2001	M. smegmatis mc2 155 (ATCC700084)
Post FA et al., Infect Immun. 2001	M. smegmatis mc2 155 (ATCC700084)
Miller BH and Shinnick., Infect Immun. 2000	M. smegmatis LR222 (laboratory strain)
Ehrt S et al., I Exp Med. 1997	M. smegmatis mc2 155 (ATCC700084)
Plum G et al., Infect Immun. 1997	M. smegmatis mc2 155 (ATCC700084)
Marshall BG et al., Infect Immun. 1997	M. smegmatis mc2 6 1-2c
Sherman DR et al., Proc Natl Acad Sci U S A. 1995	M. smegmatis mc2 155 (ATCC700084)
Denis M et al., J Leukoc Biol. 1990	M. smegmatis isolated from a patient
Frehel C et al., Ann Inst Pasteur Microbiol. 1986	M. smegmatis ATCC 19420
Amoeba interactions
Krishna Prasad BN, and Gupta SK., Current Science. 1978	M. smegmatis TMC 1546
Cirillo J D et al., Infection and Immunity. 1997	M. smegmatis mc2 155 (ATCC700084)
Sharbati-tehrani S et al., Microbiology. 2005	M. smegmatis mc2 155 (ATCC700084)
Tenant R and Bermudez L E., Current Microbiology. 2006	M. smegmatis mc2 155 (ATCC700084)
Adékambi T et al., Applied And Environmental Microbiology. 2006	M. smegmatis ATCC 19420
